# Supplementary material for: A Novel Antibacterial Titanium Modification with a Sustained Release of Pac-525
Source: Nanomaterials (Basel). 2021 Dec 6;11(12):3306. doi: 10.3390/nano11123306 (PMC8704243; doi:10.3390/nano11123306)
Supplement: Supplementary file 1 [file nanomaterials-11-03306-s001.zip]

Archive with 1 entries (1 files):
- nanomaterials-1439920-supplementary.pdf
